# Supplementary material for: The Chemical Composition of Scaptotrigona mexicana Honey and Propolis Collected in Two Locations: Similarities and Differences
Source: Foods. 2023 Sep 3;12(17):3317. doi: 10.3390/foods12173317 (PMC10486931; doi:10.3390/foods12173317)
Supplement: Supplementary file 1 [file foods-12-03317-s001.zip]

Archive with 1 entries (1 files):
- foods-2556599-supplementary.pdf
